# Supplementary material for: An inverse agonist of orphan receptor GPR61 acts by a G protein-competitive allosteric mechanism
Source: Nat Commun. 2023 Sep 23;14:5938. doi: 10.1038/s41467-023-41646-3 (PMC10517971; doi:10.1038/s41467-023-41646-3)
Supplement: Supplementary file 4 — Source Data [file 41467_2023_41646_MOESM4_ESM.xlsx]

## Sheet: Figure 2b
Figure 2b
		Basal Activity
		Untagged	HiBit-tagged
	Data 1	3.49	2.72
		Basal Activity
		Untagged	HiBit-tagged
	Data 2	4.9	2.72
		Basal Activity
		Untagged	HiBit-tagged
	Data 3	6.97	4.52

## Sheet: Figure 2c
Figure 2c
		WT	WT
		Surface	Total
		Expression	Expression				Surface Expression														Total Expression
	Data 1	1065170	7008660		Data 1	[Cpd1] (nM)	0	30000	10000	3000	1000	300	100	30	10	3	1	0		[Cpd1] (nM)	0	30000	10000	3000	1000	300	100	30	10	3	1	0
		1243615	7127425			hibit 61 wt	1409880	1371520	1523200	1378320	1306040	1463160	1197240	1198480	1171040	1163160	1181440	1228440		hibit 61 wt	6656800	5965280	5512320	5704920	5968400	6280360	5871760	6422520	6535720	7099720	7229320	7920960
							1133520	1226800	1163480	1206880	1213240	1313000	1267640	1223600	1022080	1145960	1132600	1358480			6716080	4895280	5318560	5023480	4844600	5827960	5951160	6415320	6373840	6240000	6572160	6952240
							1277640	1104000	1165400	1301360	1354760	1154680	1257880	1170800	984960	1264760	1197040	1293280			7846200	4793160	5035920	5281440	4953160	5945440	5414480	6989160	6211920	6587080	6797200	6702360
		WT	WT				1027560	1273560	1267920	1320160	1372200	1193560	1277200	1136640	1189240	986760	1144680	1220120			7398840	5444880	4802160	5530120	5550200	5342120	5821280	6172240	6390640	6751240	6755280	6825920
		Surface	Total
		Expression	Expression				Surface Expression														Total Expression
	Data 2	885070	6596695		Data 2	[Cpd1] (nM)	0	30000	10000	3000	1000	300	100	30	10	3	1	0		[Cpd1] (nM)	0	30000	10000	3000	1000	300	100	30	10	3	1	0
		895710	6508655			hibit 61 wt	972520	884600	1187160	1154880	917760	892240	877280	971680	788560	864200	989480	885240		hibit 61 wt	6713040	5489840	4936440	5283760	5564440	5482240	5569960	6175040	6410600	5854480	6082520	6032800
							1136240	970600	844200	1019840	809520	839320	894880	707800	685040	702240	752640	734800			6202720	5053760	4689840	4468120	4066120	4604920	5354280	5669520	5703760	5644880	5699640	6117320
							1009880	996440	1036920	975480	852600	882160	805600	777880	735280	770440	684080	738200			7405520	4549040	4848880	4542200	4836320	5371800	5929960	6055080	5471320	5666520	6243000	6384080
		WT	WT				976160	991400	910000	1017400	846720	898840	858600	875120	681120	739920	763480	712640			7614800	5009360	4792400	5022680	4622640	4986360	5721840	5356240	5636360	5461200	5624760	5598960
		Surface	Total
		Expression	Expression				Surface Expression														Total Expression
	Data 3	621865	4153825		Data 3	[Cpd1] (nM)	0	30000	10000	3000	1000	300	100	30	10	3	1	0		[Cpd1] (nM)	0	30000	10000	3000	1000	300	100	30	10	3	1	0
		592255	3916925			hibit 61 wt	707520	645480	766120	782680	691480	688160	669360	629960	513800	593760	580920	568600		hibit 61 wt	3915120	3435000	2995560	3325760	3236400	3534040	3652320	3793480	3455000	3702080	3690800	3633520
							594040	654680	769080	740560	759200	670880	638320	532560	575480	592120	553920	502680			3848880	2933320	3321400	3064360	3127920	3314200	3466120	3645720	3588400	3795080	3523240	3941240
							679960	669720	805000	737840	659280	698800	617520	624000	560600	576440	563560	577400			3856800	3068280	3389720	3263000	2933280	3342160	3757800	3692000	3915080	3724880	3798920	3630080
							537240	592560	681720	777160	649640	584240	544840	603280	542120	559160	480800	570600			4520280	3001280	3271560	3726800	3164920	3164600	3471160	3626960	3526720	3822080	3616760	3989480

## Sheet: Figure 2d
Figure 2d
			Untagged															HiBit
			Vehicle	-5	-5.5	-6	-6.5	-7	-7.5	-8	-8.5	-9	-9.5	-10				-5	-5.5	-6	-6.5	-7	-7.5	-8	-8.5	-9	-9.5	-10	Vehicle
	Data 1	WT	6.40072	1.45739	1.46398	1.51295	1.67574	2.31539	2.65295	4.59055	4.063	5.80779	7.69421	6.43446		Data 1	WT	1.06627	1.38346	1.58886	1.54031	1.39571	1.42516	2.10621	2.75121	2.03563	2.82041	3.38376	3.67495
			5.8994	1.18354	1.34392	1.45916	1.55488	2.09725	2.58385	3.80743	4.01718	5.7969	6.77265	7.29478				1.18634	1.44077	1.38632	1.5312	1.76968	2.43584	3.42702	3.9694	3.88558	4.91642	5.40474	4.65297
			Untagged															HiBit
			Vehicle	-5	-5.5	-6	-6.5	-7	-7.5	-8	-8.5	-9	-9.5	-10				-5	-5.5	-6	-6.5	-7	-7.5	-8	-8.5	-9	-9.5	-10	Vehicle
	Data 2	WT	4.63179	0.721279	0.850861	1.0697	0.961817	1.43667	2.24747	3.62338	3.47862	4.52684	5.21829	6.74388		Data 2	WT	0.728469	0.921301	0.944754	1.14906	1.01654	1.38451	2.13728	2.58884	2.0173	2.43497	3.59937	3.31347
			4.71814	0.916306	0.985424	1.07225	1.00077	1.56697	2.26856	3.28466	4.27736	5.40988	6.32117	5.51048				0.84459	1.15752	1.07591	1.35524	1.17094	1.76544	2.35824	3.50132	2.5963	3.85485	4.22782	3.60775
			Untagged															HiBit
			Vehicle	-5	-5.5	-6	-6.5	-7	-7.5	-8	-8.5	-9	-9.5	-10				-5	-5.5	-6	-6.5	-7	-7.5	-8	-8.5	-9	-9.5	-10	Vehicle
	Data 3	WT	3.58162	0.48168	0.552517	0.664878	0.630275	0.970289	1.422	2.51607	2.15073	3.01811	3.25473	3.32605		Data 3	WT	0.51197	0.524895	0.629339	0.673877	0.845419	1.30615	2.14385	1.9705	1.81921	2.07538	2.99705	2.43041
			3.11119	0.494132	0.595244	0.634737	0.610345	0.993335	1.30366	1.75358	2.16353	3.13466	3.42046	4.08118				0.564148	0.718537	0.843229	0.979687	0.764997	1.25726	1.86216	2.23813	2.70172	2.58367	3.18917	3.0564

## Sheet: Figure 3e
Figure 3e
			Untagged															HiBit
			Vehicle	-5	-5.5	-6	-6.5	-7	-7.5	-8	-8.5	-9	-9.5	-10				-5	-5.5	-6	-6.5	-7	-7.5	-8	-8.5	-9	-9.5	-10	Vehicle
	Data 1	WT	6.40072	1.45739	1.46398	1.51295	1.67574	2.31539	2.65295	4.59055	4.063	5.80779	7.69421	6.43446		Data 1	WT	1.06627	1.38346	1.58886	1.54031	1.39571	1.42516	2.10621	2.75121	2.03563	2.82041	3.38376	3.67495
			5.8994	1.18354	1.34392	1.45916	1.55488	2.09725	2.58385	3.80743	4.01718	5.7969	6.77265	7.29478				1.18634	1.44077	1.38632	1.5312	1.76968	2.43584	3.42702	3.9694	3.88558	4.91642	5.40474	4.65297
		N137A	8.1557	2.37842	3.88262	5.44846	8.15312	11.5359	9.54378	10.3883	6.22153	6.4676	7.43718	9.17085			N137A	2.20435	3.31759	4.68141	6.17768	7.38977	6.74811	6.97347	7.56623	3.53957	2.17393	2.54558	3.56837
			9.76836	2.47717	4.31677	5.98169	7.37279	10.7788	9.3773	9.34749	8.27051	9.58742	11.4407	9.49066				1.92021	3.98274	5.99387	6.8648	6.64276	6.54845	7.07759	7.92658	4.76327	6.5514	7.65097	6.12837
		R140A	4.46777	3.08529	4.43194	4.54385	2.17184	3.10163	4.30052	4.99445	2.55836	2.0997	2.17188	2.96256			R140A	3.54369	3.37081	3.44487	4.66911	3.34482	4.09954	3.7064	3.20542	2.69569	2.30053	2.51961	3.42274
			5.11948	3.4031	3.59765	4.165	4.24883	4.46643	4.96657	5.09554	4.00732	4.54136	4.65768	4.58048				3.19704	2.95374	3.77165	3.68161	3.99558	4.34883	4.28035	4.05511	3.7935	3.95329	4.04157	3.70484
		V288A	5.39984	1.49303	1.8988	3.04475	3.09736	4.28634	5.3963	4.78033	1.96777	1.64813	1.57334	2.47945			V288A	0.504766	0.592813	0.671134	1.38069	1.79557	2.52226	3.04186	1.44767	1.65504	1.95288	2.00711	1.57045
			4.7531	1.6017	1.77916	2.33427	2.79934	4.20693	4.00342	4.53168	4.20871	4.60624	4.82588	4.96966				0.570918	0.5365	0.627993	1.44254	2.14288	2.80259	2.83994	2.44149	2.84235	3.18402	2.6397	1.83413
		N345A	0.950469	1.04083	1.1763	1.07526	1.37698	1.05627	1.21311	1.45466	1.49124	0.580559	0.407751	0.467113			N345A	0.757566	0.832951	1.04294	0.871042	1.02214	1.32413	1.22848	0.84115	0.548981	0.795528	1.00979	0.969936
			1.49105	0.805677	1.06467	1.08504	1.35395	1.12369	1.17919	1.40711	1.27633	1.13927	1.30768	1.36314				0.684771	0.715353	0.804438	0.962984	1.1536	1.15561	1.36748	1.15691	1.21337	1.35964	1.22345	0.943283
			Untagged															HiBit
			Vehicle	-5	-5.5	-6	-6.5	-7	-7.5	-8	-8.5	-9	-9.5	-10				-5	-5.5	-6	-6.5	-7	-7.5	-8	-8.5	-9	-9.5	-10	Vehicle
	Data 2	WT	4.63179	0.721279	0.850861	1.0697	0.961817	1.43667	2.24747	3.62338	3.47862	4.52684	5.21829	6.74388		Data 2	WT	0.728469	0.921301	0.944754	1.14906	1.01654	1.38451	2.13728	2.58884	2.0173	2.43497	3.59937	3.31347
			4.71814	0.916306	0.985424	1.07225	1.00077	1.56697	2.26856	3.28466	4.27736	5.40988	6.32117	5.51048				0.84459	1.15752	1.07591	1.35524	1.17094	1.76544	2.35824	3.50132	2.5963	3.85485	4.22782	3.60775
		N137A	5.31849	1.39747	2.7678	4.51533	4.38251	5.43781	5.95571	6.07381	4.89488	5.14507	6.07442	5.70223			N137A	1.44032	2.64713	3.46491	4.93454	4.22939	4.75869	6.62933	5.87913	2.8672	3.41497	4.24904	4.28881
			5.87974	1.48476	2.61684	4.55978	4.72232	6.16137	6.47664	6.26358	5.33258	6.50975	5.795	6.90546				1.39758	2.57584	4.7207	5.62356	4.81437	5.48626	6.17095	6.30257	4.7612	6.21897	5.2078	5.34866
		R140A	3.07149	1.80126	2.55067	2.91163	2.4765	3.30521	3.21308	3.35117	2.26271	2.82959	2.84461	3.07388			R140A	1.68153	2.10504	2.27025	2.41339	2.34282	2.2246	2.51788	2.30261	1.71234	1.84432	1.74848	2.34391
			2.96187	1.96093	2.54364	2.86212	2.83016	3.08181	3.38663	3.14961	2.97704	3.34101	3.25775	3.05701				1.74348	2.1807	2.41365	3.00089	2.60156	2.87256	2.81435	2.96255	2.43614	2.46314	2.61232	2.76256
		V288A	3.37986	0.748368	1.08296	1.49796	1.33537	2.94212	4.03675	3.69513	1.88898	2.18995	2.28038	3.00991			V288A	0.490744	0.710126	0.868652	1.12891	1.86412	1.73502	2.18391	1.57023	1.8606	2.31376	1.70105	1.88356
			3.16641	0.761595	1.03554	1.44812	1.8767	2.89292	3.91999	3.76565	2.90193	3.8937	3.91608	3.62512				0.593339	0.774835	1.0966	1.57007	1.84829	2.5418	2.20501	2.29008	1.97564	2.44617	2.09329	2.23648
		N345A	0.707277	0.428215	0.714159	0.705269	0.77388	0.681466	0.901226	0.8084	0.819593	0.550305	0.572104	0.631822			N345A	0.425169	0.535068	0.572823	0.548759	0.607918	0.718972	0.720023	0.580289	0.63407	0.822186	0.772057	0.771723
			0.922693	0.426228	0.731238	0.702017	0.916443	0.857752	1.04495	1.04753	0.933821	0.713045	0.940776	0.80541				0.485372	0.540133	0.712028	0.687963	0.915685	0.943531	1.00196	0.731717	0.820844	0.834889	0.727274	0.81554
			Untagged															HiBit
			Vehicle	-5	-5.5	-6	-6.5	-7	-7.5	-8	-8.5	-9	-9.5	-10				-5	-5.5	-6	-6.5	-7	-7.5	-8	-8.5	-9	-9.5	-10	Vehicle
	Data 3	WT	3.58162	0.48168	0.552517	0.664878	0.630275	0.970289	1.422	2.51607	2.15073	3.01811	3.25473	3.32605		Data 3	WT	0.51197	0.524895	0.629339	0.673877	0.845419	1.30615	2.14385	1.9705	1.81921	2.07538	2.99705	2.43041
			3.11119	0.494132	0.595244	0.634737	0.610345	0.993335	1.30366	1.75358	2.16353	3.13466	3.42046	4.08118				0.564148	0.718537	0.843229	0.979687	0.764997	1.25726	1.86216	2.23813	2.70172	2.58367	3.18917	3.0564
		N137A	4.56479	0.961615	1.95601	3.59372	3.10099	4.04045	4.34493	4.28443	3.08594	3.94651	4.04309	4.47005			N137A	0.98713	1.46474	3.05073	3.81757	3.62595	3.71725	3.76167	3.55382	3.00105	2.56768	3.48551	2.89028
			4.74818	1.08826	1.93197	3.46951	3.03246	4.07016	4.21918	4.21332	4.27648	4.9149	4.48391	4.48075				1.15898	1.87078	2.7318	3.87288	4.04346	4.04182	4.15159	4.33108	3.24674	3.96688	3.60317	3.62787
		R140A	1.4681	1.23326	1.47234	1.80569	1.60593	1.88865	2.25789	2.06592	1.46166	1.89397	1.94195	2.18645			R140A	1.20555	1.54108	2.11966	2.85721	1.91185	2.02173	2.16341	2.24771	1.37733	1.9111	1.74637	1.89699
			1.82092	1.3784	1.65933	2.03025	1.74237	1.99806	2.31616	2.42285	1.71966	2.39466	2.48611	2.64801				1.2466	1.56799	1.88078	2.10224	1.90766	2.20354	2.13498	2.24791	1.80335	2.07309	2.11842	2.06437
		V288A	2.01365	0.414265	0.717356	0.901502	1.12323	1.45093	1.70772	1.98476	1.39351	1.66827	1.81167	1.73977			V288A	0.219924	0.40008	0.641588	0.523511	0.933269	1.11157	1.39444	0.871604	1.09092	1.33206	1.28252	0.988703
			1.72168	0.395032	0.646409	0.712957	1.0314	1.59093	1.93604	1.84805	1.6987	1.95697	2.46334	2.161				0.295427	0.379957	0.599281	0.765287	1.14731	1.28518	1.44336	1.37355	1.2362	1.159	1.27773	1.0065
		N345A	0.50771	0.238275	0.354604	0.419528	0.388537	0.444857	0.529587	0.59912	0.571149	0.459811	0.483344	0.508979			N345A	0.200351	0.330392	0.371469	0.330739	0.462288	0.490188	0.571752	0.304774	0.314414	0.437283	0.396661	0.383732
			0.74339	0.357649	0.431079	0.576405	0.534047	0.550729	0.596647	0.784484	0.626717	0.621182	0.653579	0.663352				0.280726	0.360235	0.444578	0.391985	0.485596	0.565347	0.462057	0.419066	0.590126	0.56269	0.464849	0.430485

## Sheet: Figure 3f
Figure 3f
			Surface Expression	HiBit Basal Activity
	Data 1	WT	1243615	2.72
		N137A	1664155	3.3
		R140A	1449685	1.79
		V288A	1635630	1.1
		N345A	467940	0.41
			Surface Expression	HiBit Basal Activity
	Data 2	WT	895710	2.72
		N137A	1204485	3.5
		R140A	1058470	4.6
		V288A	1167480	2.2
		N345A	302045	0.8
			Surface Expression	HiBit Basal Activity
	Data 3	WT	592255	4.52
		N137A	816735	4.7
		R140A	744260	3.85
		V288A	790990	2.25
		N345A	186675	0.98

## Sheet: Supplementary Figure 1a
Supplementary Figure 1a
		Total Expression
	Data 1	WT	C195A	195-201GGSGGSGG	Q198A	W199A	C299S
		9.03394e+06	8.3484e+06	1.00158e+07	8440640	7.81415e+06	5912700
		Total Expression
	Data 2	WT	C195A	195-201GGSGGSGG	Q198A	W199A	C299S
		8231830	7.02115e+06	8.12008e+06	8.59611e+06	8.28129e+06	6.03658e+06
		Total Expression
	Data 3	WT	C195A	195-201GGSGGSGG	Q198A	W199A	C299S
		1.06144e+07	9.57761e+06	1.14234e+07	9.73359e+06	9986650	7.90492e+06
		Total Expression
	Data 3	WT	C195A	195-201GGSGGSGG	Q198A	W199A	C299S
		7326100	6648950	7.72818e+06	6.86141e+06	6.55032e+06	5285640

## Sheet: Supplementary Figure 1b
Supplementary Figure 1b
		Surface Expression
	Data 1	WT	C195A	195-201GGSGGSGG	Q198A	W199A	C299S	WT Total Expression
		1.54386e+06	636513	573090	1.36344e+06	1132870	981447	9.03394e+06
		Surface Expression
	Data 2	WT	C195A	195-201GGSGGSGG	Q198A	W199A	C299S	WT Total Expression
		1517430	491083	468960	1348320	1.01658e+06	1.02013e+06	8231830
		Surface Expression
	Data 3	WT	C195A	195-201GGSGGSGG	Q198A	W199A	C299S	WT Total Expression
		1668010	557657	508690	1.43801e+06	1038190	1.06995e+06	1.06144e+07
		Surface Expression
	Data 4	WT	C195A	195-201GGSGGSGG	Q198A	W199A	C299S	WT Total Expression
		1023240	405150	386250	864380	645453	683010	7326100

## Sheet: Supplementary Figure 1c
Supplementary Figure 1c
		Surface Expression
	Data 1	WT	C195A	195-201GGSGGSGG	Q198A	W199A	C299S
		1.54386e+06	636513	573090	1.36344e+06	1132870	981447
		Surface Expression
	Data 2	WT	C195A	195-201GGSGGSGG	Q198A	W199A	C299S
		1517430	491083	468960	1348320	1.01658e+06	1.02013e+06
		Surface Expression
	Data 3	WT	C195A	195-201GGSGGSGG	Q198A	W199A	C299S
		1668010	557657	508690	1.43801e+06	1038190	1.06995e+06
		Surface Expression
	Data 4	WT	C195A	195-201GGSGGSGG	Q198A	W199A	C299S
		1023240	405150	386250	864380	645453	683010

## Sheet: Supplementary Figure 1d
Supplementary Figure 1d
		Basal Activity (Untagged)								Basal Activity (HiBit)
	Data 1	WT	C195A	195-201GGSGGSGG	Q198A	W199A	C299S		Data 1	WT	C195A	195-201GGSGGSGG	Q198A	W199A	C299S
		18.1686	3.69854	2.33411	18.0703	9.40495	9.43038			12.7208	2.78191	2.5956	13.7448	7.61057	8.3125
		Basal Activity (Untagged)								Basal Activity (HiBit)
	Data 2	WT	C195A	195-201GGSGGSGG	Q198A	W199A	C299S		Data 2	WT	C195A	195-201GGSGGSGG	Q198A	W199A	C299S
		13.9745	2.01167	1.28307	15.2346	8.01133	9.19322			10.127	1.61248	1.19542	9.29404	5.81347	7.25598
		Basal Activity (Untagged)								Basal Activity (HiBit)
	Data 3	WT	C195A	195-201GGSGGSGG	Q198A	W199A	C299S		Data 3	WT	C195A	195-201GGSGGSGG	Q198A	W199A	C299S
		4.26051	1.07	0.68	4.2925	2.39026	2.61592			3.51534	0.753359	0.765567	4.14316	2.47004	2.67

## Sheet: Supplementary Figure 1e
Supplementary Figure 1e
		Basal Activity (Untagged)								Basal Activity (HiBit)										Surface Expression
	Data 1	WT	C195A	195-201GGSGGSGG	Q198A	W199A	C299S		Data 1	WT	C195A	195-201GGSGGSGG	Q198A	W199A	C299S				Data 1	WT	C195A	195-201GGSGGSGG	Q198A	W199A	C299S
		18.1686	3.69854	2.33411	18.0703	9.40495	9.43038			12.7208	2.78191	2.5956	13.7448	7.61057	8.3125					1.54386e+06	636513	573090	1.36344e+06	1132870	981447
		Basal Activity (Untagged)								Basal Activity (HiBit)										Surface Expression
	Data 2	WT	C195A	195-201GGSGGSGG	Q198A	W199A	C299S		Data 2	WT	C195A	195-201GGSGGSGG	Q198A	W199A	C299S				Data 2	WT	C195A	195-201GGSGGSGG	Q198A	W199A	C299S
		13.9745	2.01167	1.28307	15.2346	8.01133	9.19322			10.127	1.61248	1.19542	9.29404	5.81347	7.25598					1517430	491083	468960	1348320	1.01658e+06	1.02013e+06
		Basal Activity (Untagged)								Basal Activity (HiBit)										Surface Expression
	Data 3	WT	C195A	195-201GGSGGSGG	Q198A	W199A	C299S		Data 3	WT	C195A	195-201GGSGGSGG	Q198A	W199A	C299S				Data 3	WT	C195A	195-201GGSGGSGG	Q198A	W199A	C299S
		4.26051	1.07	0.68	4.2925	2.39026	2.61592			3.51534	0.753359	0.765567	4.14316	2.47004	2.67					1668010	557657	508690	1.43801e+06	1038190	1.06995e+06
																				Surface Expression
		Surface Expression (Untagged)								Basal Activity (HiBit)									Data 4	WT	C195A	195-201GGSGGSGG	Q198A	W199A	C299S
	Data 1	WT	C195A	195-201GGSGGSGG	Q198A	W199A	C299S		Data 1	WT	C195A	195-201GGSGGSGG	Q198A	W199A	C299S					1023240	405150	386250	864380	645453	683010
		18.1686	3.69854	2.33411	18.0703	9.40495	9.43038			12.7208	2.78191	2.5956	13.7448	7.61057	8.3125
		Basal Activity (Untagged)								Basal Activity (HiBit)
	Data 2	WT	C195A	195-201GGSGGSGG	Q198A	W199A	C299S		Data 2	WT	C195A	195-201GGSGGSGG	Q198A	W199A	C299S
		13.9745	2.01167	1.28307	15.2346	8.01133	9.19322			10.127	1.61248	1.19542	9.29404	5.81347	7.25598
		Basal Activity (Untagged)								Basal Activity (HiBit)
	Data 3	WT	C195A	195-201GGSGGSGG	Q198A	W199A	C299S		Data 3	WT	C195A	195-201GGSGGSGG	Q198A	W199A	C299S
		4.26051	1.07	0.68	4.2925	2.39026	2.61592			3.51534	0.753359	0.765567	4.14316	2.47004	2.67

[truncated: 2 more sheets: Supplementary Figure 6a, Supplementary Figure 6b]
